# Supplementary material for: Typification of binomials in Xyris section Nematopus (Xyridaceae) published by L.A. Nilsson
Source: PhytoKeys. 2017 Jun 5;(80):65–76. doi: 10.3897/phytokeys.80.12348 (PMC5543605; doi:10.3897/phytokeys.80.12348)
Supplement: XML Treatment for Xyris filifolia [file phytokeys.80.12348-treatment2.xml]

<!DOCTYPE tp:taxon-treatment
  PUBLIC "-//TaxonX//DTD Taxonomic Treatment Publishing DTD v0 20100105//EN" "tax-treatment-NSO.dtd">
<tp:taxon-treatment xmlns:tp="http://www.plazi.org/taxpub"><tp:treatment-meta><kwd-group><label>Taxon classification</label><kwd><named-content xmlns:xlink="http://www.w3.org/1999/xlink" content-type="kingdom">Plantae</named-content></kwd><kwd><named-content xmlns:xlink="http://www.w3.org/1999/xlink" content-type="order">Poales</named-content></kwd><kwd><named-content xmlns:xlink="http://www.w3.org/1999/xlink" content-type="family">Xyridaceae</named-content></kwd></kwd-group><mixed-citation publication-type="journal"><person-group><name><surname>Wanderley</surname><given-names>Maria das Graças Lapa</given-names></name></person-group><article-title>Typification of binomials in <tp:taxon-name><tp:taxon-name-part taxon-name-part-type="genus" reg="Xyris">Xyris</tp:taxon-name-part></tp:taxon-name> <tp:taxon-name><tp:taxon-name-part taxon-name-part-type="infraspecific-rank">section</tp:taxon-name-part> <tp:taxon-name-part taxon-name-part-type="section" reg="Nematopus">Nematopus</tp:taxon-name-part></tp:taxon-name> (<tp:taxon-name><tp:taxon-name-part taxon-name-part-type="family">Xyridaceae</tp:taxon-name-part></tp:taxon-name>) published by L.A. Nilsson</article-title><source>PhytoKeys</source><day>5</day><month>6</month><year>2017</year><volume>2017</volume><issue>80</issue><fpage>65</fpage><lpage>76</lpage><pub-id pub-id-type="doi">10.3897/phytokeys.80.12348</pub-id></mixed-citation></tp:treatment-meta><tp:nomenclature><label>2.</label><tp:taxon-name>
            <tp:taxon-name-part taxon-name-part-type="genus" reg="Xyris">Xyris</tp:taxon-name-part>
            <tp:taxon-name-part taxon-name-part-type="species" reg="filifolia">filifolia</tp:taxon-name-part>
          </tp:taxon-name><tp:taxon-authority>L.A.Nilsson, Kongl. Svenska Vetenskap.-Akad. Handl. 24(14): 43-44. 1892.</tp:taxon-authority></tp:nomenclature><tp:treatment-sec sec-type="material" id="SECID0EQFAE"><title>Type.</title><p>“Brasilien”. Minas Gerais, Caldas, <italic><tp:taxon-name><tp:taxon-name-part taxon-name-part-type="genus" reg="Regnell">Regnell</tp:taxon-name-part></tp:taxon-name> III 2051</italic>, “in palude inter gramineas altas” (lectotype, designated by Smith &amp; Downs, 1968: S! [S-R-6569]; isolectotypes: <abbrev xmlns:xlink="http://www.w3.org/1999/xlink" xlink:title="herbaria of Uppsala" id="ABBRID0E5FAE" xlink:type="simple">UPS</abbrev>!, US! [US00088150]).</p><p>In the protologue of the species, two collections were cited: <italic><tp:taxon-name><tp:taxon-name-part taxon-name-part-type="genus" reg="Regnell">Regnell</tp:taxon-name-part></tp:taxon-name> III 2051</italic> and <italic>Lindberg s.n.</italic> The choice of lectotype was previously made by <xref ref-type="bibr" rid="B16">Smith and Downs (1968)</xref>, who indicated the sheet <italic><tp:taxon-name><tp:taxon-name-part taxon-name-part-type="genus" reg="Regnell">Regnell</tp:taxon-name-part></tp:taxon-name> III 2051</italic>, 30[?]-II-1880 as the “type”, deposited in S (S-R-6569), which by this indication became the lectotype. It is likely that during the distribution of the duplicates between the S (30-II-1880) and <abbrev xmlns:xlink="http://www.w3.org/1999/xlink" xlink:title="herbaria of Uppsala" id="ABBRID0E1GAE" xlink:type="simple">UPS</abbrev> (20-II-1880) herbaria, a change in the date was made in the transcription of the label. A second sheet is deposited in <abbrev xmlns:xlink="http://www.w3.org/1999/xlink" xlink:title="herbaria of Uppsala" id="ABBRID0E5GAE" xlink:type="simple">UPS</abbrev> (<italic><tp:taxon-name><tp:taxon-name-part taxon-name-part-type="genus" reg="Regnell">Regnell</tp:taxon-name-part></tp:taxon-name> III 2051</italic>), although under a different date (13-II-1880), but there is no doubt that this material is part of the same collection (<italic><tp:taxon-name><tp:taxon-name-part taxon-name-part-type="genus" reg="Regnell">Regnell</tp:taxon-name-part></tp:taxon-name> III 2051</italic>). This sheet from <abbrev xmlns:xlink="http://www.w3.org/1999/xlink" xlink:title="herbaria of Uppsala" id="ABBRID0ESHAE" xlink:type="simple">UPS</abbrev> (<italic><tp:taxon-name><tp:taxon-name-part taxon-name-part-type="genus" reg="Regnell">Regnell</tp:taxon-name-part></tp:taxon-name> III 2051</italic>, 13-II-1880) contains a short description of the species (in handwriting similar to that of Nilsson) and the observation “in palude inter gramineas altas”, which occurs in the protologue. The Lindberg collection 556 (XII-1854), deposited in S (S-R-6570) and also cited in the protologue, is a syntype. This material comes from Minas Gerais, Caldas, and has the same location as the lectotype.</p></tp:treatment-sec><ref-list><ref id="B16"><mixed-citation xmlns:xlink="http://www.w3.org/1999/xlink" xlink:type="simple">
          <person-group><name name-style="western"><surname>Smith</surname><given-names>LB</given-names></name><name name-style="western"><surname>Downs</surname><given-names>RJ</given-names></name></person-group> (<year>1968</year>) <article-title><tp:taxon-name><tp:taxon-name-part taxon-name-part-type="family">Xyridaceae</tp:taxon-name-part></tp:taxon-name>.</article-title> In: <person-group><name name-style="western"><surname>Hoehne</surname><given-names>FC</given-names></name><name name-style="western"><surname>Teixeira</surname><given-names>AR</given-names></name></person-group> (<role>Eds</role>) <issue-title>Flora Brasílica.</issue-title> <source>São Paulo, fasc. 12, v. 9, n. 2</source>, <fpage>1</fpage>–<lpage>214</lpage>.</mixed-citation></ref></ref-list></tp:taxon-treatment>
