# Supplementary material for: Typification of binomials in Xyris section Nematopus (Xyridaceae) published by L.A. Nilsson
Source: PhytoKeys. 2017 Jun 5;(80):65–76. doi: 10.3897/phytokeys.80.12348 (PMC5543605; doi:10.3897/phytokeys.80.12348)
Supplement: XML Treatment for Xyris glandacea [file phytokeys.80.12348-treatment4.xml]

<!DOCTYPE tp:taxon-treatment
  PUBLIC "-//TaxonX//DTD Taxonomic Treatment Publishing DTD v0 20100105//EN" "tax-treatment-NSO.dtd">
<tp:taxon-treatment xmlns:tp="http://www.plazi.org/taxpub"><tp:treatment-meta><kwd-group><label>Taxon classification</label><kwd><named-content xmlns:xlink="http://www.w3.org/1999/xlink" content-type="kingdom">Plantae</named-content></kwd><kwd><named-content xmlns:xlink="http://www.w3.org/1999/xlink" content-type="order">Poales</named-content></kwd><kwd><named-content xmlns:xlink="http://www.w3.org/1999/xlink" content-type="family">Xyridaceae</named-content></kwd></kwd-group><mixed-citation publication-type="journal"><person-group><name><surname>Wanderley</surname><given-names>Maria das Graças Lapa</given-names></name></person-group><article-title>Typification of binomials in <tp:taxon-name><tp:taxon-name-part taxon-name-part-type="genus" reg="Xyris">Xyris</tp:taxon-name-part></tp:taxon-name> <tp:taxon-name><tp:taxon-name-part taxon-name-part-type="infraspecific-rank">section</tp:taxon-name-part> <tp:taxon-name-part taxon-name-part-type="section" reg="Nematopus">Nematopus</tp:taxon-name-part></tp:taxon-name> (<tp:taxon-name><tp:taxon-name-part taxon-name-part-type="family">Xyridaceae</tp:taxon-name-part></tp:taxon-name>) published by L.A. Nilsson</article-title><source>PhytoKeys</source><day>5</day><month>6</month><year>2017</year><volume>2017</volume><issue>80</issue><fpage>65</fpage><lpage>76</lpage><pub-id pub-id-type="doi">10.3897/phytokeys.80.12348</pub-id></mixed-citation></tp:treatment-meta><tp:nomenclature><label>4.</label><tp:taxon-name>
            <tp:taxon-name-part taxon-name-part-type="genus" reg="Xyris">Xyris</tp:taxon-name-part>
            <tp:taxon-name-part taxon-name-part-type="species" reg="glandacea">glandacea</tp:taxon-name-part>
          </tp:taxon-name><tp:taxon-authority>L.A.Nilsson, Kongl. Svenska Vetenskap.-Akad. Handl. 24(14): 50. 1892.</tp:taxon-authority></tp:nomenclature><tp:treatment-sec sec-type="material" id="SECID0EVKAE"><title>Type.</title><p>“Brasilien”. Minas Gerais, Caldas, <italic>Regnel III 2065</italic> (in herb. <abbrev xmlns:xlink="http://www.w3.org/1999/xlink" xlink:title="herbaria of Uppsala" id="ABBRID0E4KAE" xlink:type="simple">UPS</abbrev>) (holotype: <abbrev xmlns:xlink="http://www.w3.org/1999/xlink" xlink:title="herbaria of Uppsala" id="ABBRID0EBLAE" xlink:type="simple">UPS</abbrev>!; isotype: S! [S-R-6575]).</p><p>In his <italic><tp:taxon-name><tp:taxon-name-part taxon-name-part-type="genus" reg="Xyris">Xyris</tp:taxon-name-part> <tp:taxon-name-part taxon-name-part-type="species" reg="glandacea">glandacea</tp:taxon-name-part></tp:taxon-name></italic> protologue, <xref ref-type="bibr" rid="B12">Nilsson (1892)</xref> cited the <italic><tp:taxon-name><tp:taxon-name-part taxon-name-part-type="genus" reg="Regnell">Regnell</tp:taxon-name-part></tp:taxon-name> III 2065</italic> collection, and indicated <abbrev xmlns:xlink="http://www.w3.org/1999/xlink" xlink:title="herbaria of Uppsala" id="ABBRID0E5LAE" xlink:type="simple">UPS</abbrev> as the herbarium where it was deposited. However, <xref ref-type="bibr" rid="B16">Smith and Downs (1968)</xref>, apparently ignoring the holotype, made an improper designation, and chose the isotype at S as the lectotype. The present study confirmed the presence of the holotype at <abbrev xmlns:xlink="http://www.w3.org/1999/xlink" xlink:title="herbaria of Uppsala" id="ABBRID0EGMAE" xlink:type="simple">UPS</abbrev> (<italic><tp:taxon-name><tp:taxon-name-part taxon-name-part-type="genus" reg="Regnell">Regnell</tp:taxon-name-part></tp:taxon-name> III 2065</italic>), and that the duplicate housed at S is indeed the isotype. The holotype contains a short manuscript description that agrees with the species diagnosis. There is an attached envelope containing fragments of the inflorescence, confirming that it was used to describe the species. Both the holotype and isotype are compatible with the diagnosis and provide decisive confirmation of the rediscovery in the field of <italic><tp:taxon-name><tp:taxon-name-part taxon-name-part-type="genus" reg="Xyris">X.</tp:taxon-name-part> <tp:taxon-name-part taxon-name-part-type="species" reg="glandacea">glandacea</tp:taxon-name-part></tp:taxon-name></italic> after a century, previously reported by <xref ref-type="bibr" rid="B22">Wanderley (2011)</xref>. Due to earlier poor understanding of its identity, the name has been applied to various different species of <italic><tp:taxon-name><tp:taxon-name-part taxon-name-part-type="genus" reg="Xyris">Xyris</tp:taxon-name-part></tp:taxon-name></italic> in herbarium collections.</p></tp:treatment-sec><ref-list><ref id="B12"><mixed-citation xmlns:xlink="http://www.w3.org/1999/xlink" xlink:type="simple">
          <person-group><name name-style="western"><surname>Nilsson</surname><given-names>LA</given-names></name></person-group> (<year>1892</year>) <article-title>Studien über die Xyrideen. Kongl. Svenska Vetenskapsakad. Handl.</article-title> <volume>24</volume>(<issue>14</issue>): <fpage>1</fpage>–<lpage>75</lpage>.</mixed-citation></ref><ref id="B16"><mixed-citation xmlns:xlink="http://www.w3.org/1999/xlink" xlink:type="simple">
          <person-group><name name-style="western"><surname>Smith</surname><given-names>LB</given-names></name><name name-style="western"><surname>Downs</surname><given-names>RJ</given-names></name></person-group> (<year>1968</year>) <article-title><tp:taxon-name><tp:taxon-name-part taxon-name-part-type="family">Xyridaceae</tp:taxon-name-part></tp:taxon-name>.</article-title> In: <person-group><name name-style="western"><surname>Hoehne</surname><given-names>FC</given-names></name><name name-style="western"><surname>Teixeira</surname><given-names>AR</given-names></name></person-group> (<role>Eds</role>) <issue-title>Flora Brasílica.</issue-title> <source>São Paulo, fasc. 12, v. 9, n. 2</source>, <fpage>1</fpage>–<lpage>214</lpage>.</mixed-citation></ref><ref id="B22"><mixed-citation xmlns:xlink="http://www.w3.org/1999/xlink" xlink:type="simple">
          <person-group><name name-style="western"><surname>Wanderley</surname><given-names>MGL</given-names></name></person-group> (<year>2011</year>) <article-title>Flora da Serra do Cipó, Minas Gerais: <tp:taxon-name><tp:taxon-name-part taxon-name-part-type="family">Xyridaceae</tp:taxon-name-part></tp:taxon-name>.</article-title> <source>Boletim de Botânica da Universidade São Paulo</source> <volume>29</volume>: <fpage>69</fpage>–<lpage>134</lpage>. <ext-link xlink:type="simple" ext-link-type="doi" xlink:href="10.11606/issn.2316-9052.v29i1p69-134">https://doi.org/10.11606/issn.2316-9052.v29i1p69-134</ext-link></mixed-citation></ref></ref-list></tp:taxon-treatment>
