# Supplementary material for: Typification of binomials in Xyris section Nematopus (Xyridaceae) published by L.A. Nilsson
Source: PhytoKeys. 2017 Jun 5;(80):65–76. doi: 10.3897/phytokeys.80.12348 (PMC5543605; doi:10.3897/phytokeys.80.12348)
Supplement: XML Treatment for Xyris glaziowii [file phytokeys.80.12348-treatment5.xml]

<!DOCTYPE tp:taxon-treatment
  PUBLIC "-//TaxonX//DTD Taxonomic Treatment Publishing DTD v0 20100105//EN" "tax-treatment-NSO.dtd">
<tp:taxon-treatment xmlns:tp="http://www.plazi.org/taxpub"><tp:treatment-meta><kwd-group><label>Taxon classification</label><kwd><named-content xmlns:xlink="http://www.w3.org/1999/xlink" content-type="kingdom">Plantae</named-content></kwd><kwd><named-content xmlns:xlink="http://www.w3.org/1999/xlink" content-type="order">Poales</named-content></kwd><kwd><named-content xmlns:xlink="http://www.w3.org/1999/xlink" content-type="family">Xyridaceae</named-content></kwd></kwd-group><mixed-citation publication-type="journal"><person-group><name><surname>Wanderley</surname><given-names>Maria das Graças Lapa</given-names></name></person-group><article-title>Typification of binomials in <tp:taxon-name><tp:taxon-name-part taxon-name-part-type="genus" reg="Xyris">Xyris</tp:taxon-name-part></tp:taxon-name> <tp:taxon-name><tp:taxon-name-part taxon-name-part-type="infraspecific-rank">section</tp:taxon-name-part> <tp:taxon-name-part taxon-name-part-type="section" reg="Nematopus">Nematopus</tp:taxon-name-part></tp:taxon-name> (<tp:taxon-name><tp:taxon-name-part taxon-name-part-type="family">Xyridaceae</tp:taxon-name-part></tp:taxon-name>) published by L.A. Nilsson</article-title><source>PhytoKeys</source><day>5</day><month>6</month><year>2017</year><volume>2017</volume><issue>80</issue><fpage>65</fpage><lpage>76</lpage><pub-id pub-id-type="doi">10.3897/phytokeys.80.12348</pub-id></mixed-citation></tp:treatment-meta><tp:nomenclature><label>5.</label><tp:taxon-name>
            <tp:taxon-name-part taxon-name-part-type="genus" reg="Xyris">Xyris</tp:taxon-name-part>
            <tp:taxon-name-part taxon-name-part-type="species" reg="glaziowii">glaziowii</tp:taxon-name-part>
          </tp:taxon-name><tp:taxon-authority>L.A.Nilsson, Kongl. Svenska Vetenskap.-Akad. Handl. 24(14): 61-62. 1892.</tp:taxon-authority></tp:nomenclature><tp:treatment-sec sec-type="material" id="SECID0EMOAE"><title>Type.</title><p>“Brasilien”, <italic>Glaziou 8004</italic> (B†; lectotype, <bold>designated here</bold>: P! [P00753734]; isolectotypes: NY! [NY00246945], BR [BR000000694356, scan!], P! [P00753735]).</p><p>= <bold><italic><tp:taxon-name><tp:taxon-name-part taxon-name-part-type="genus" reg="Xyris">Xyris</tp:taxon-name-part> <tp:taxon-name-part taxon-name-part-type="species" reg="augusto-coburgii">augusto-coburgii</tp:taxon-name-part></tp:taxon-name></italic></bold> Szyszyl. ex G.Beck., Itin. Princ. S. Coburgii 2: 94. 1888.</p><p>This name is a synonym of <italic><tp:taxon-name><tp:taxon-name-part taxon-name-part-type="genus" reg="Xyris">Xyris</tp:taxon-name-part> <tp:taxon-name-part taxon-name-part-type="species" reg="augusto-coburgii">augusto-coburgii</tp:taxon-name-part></tp:taxon-name></italic> Szyszyl. ex G.Beck. Although cited in the protologue as deposited in <abbrev xmlns:xlink="http://www.w3.org/1999/xlink" xlink:title="herbaria of Berlin" id="ABBRID0ERPAE" xlink:type="simple">B</abbrev>, the type material of <italic><tp:taxon-name><tp:taxon-name-part taxon-name-part-type="genus" reg="Xyris">X.</tp:taxon-name-part> <tp:taxon-name-part taxon-name-part-type="species" reg="glaziowii">glaziowii</tp:taxon-name-part></tp:taxon-name></italic> is no longer to be found there. Dr. Robert Vogt, curator of <abbrev xmlns:xlink="http://www.w3.org/1999/xlink" xlink:title="herbaria of Berlin" id="ABBRID0EAQAE" xlink:type="simple">B</abbrev>, has confirmed that the type material of <italic><tp:taxon-name><tp:taxon-name-part taxon-name-part-type="genus" reg="Xyris">Xyris</tp:taxon-name-part> <tp:taxon-name-part taxon-name-part-type="species" reg="glaziowii">glaziowii</tp:taxon-name-part></tp:taxon-name></italic> probably disappeared as a result of World War II damage to the <abbrev xmlns:xlink="http://www.w3.org/1999/xlink" xlink:title="herbaria of Berlin" id="ABBRID0EPQAE" xlink:type="simple">B</abbrev> herbarium. Duplicates of <italic>Glaziou 8004</italic> at P, BR, NY, and a photograph at F were therefore examined with a view to selection of a lectotype. <xref ref-type="bibr" rid="B16">Smith and Downs (1968)</xref> indicated material deposited at P as the type. However, there are two sheets of <italic>Glaziou 8004</italic> in this herbarium, and the sheet numbered P00753734 was chosen and designated here as the lectotype, because of its more complete label data, stating that the material is from São Paulo, Fazenda da Bocaina, near Cascatinha do rio Mambucabo, collected on February 11, 1876. The isolectotypes are: P00753735, NY00246945 and BR000000694356, which although from the same collection (<italic>Glaziou 8004</italic>), have incomplete label information. The BR sheet indicates that it originated from Rio de Janeiro, while the label data of the NY sheet indicates its origin as São Paulo, Bocaina, as in the lectotype.</p><!--PageBreak--></tp:treatment-sec><ref-list><ref id="B16"><mixed-citation xmlns:xlink="http://www.w3.org/1999/xlink" xlink:type="simple">
          <person-group><name name-style="western"><surname>Smith</surname><given-names>LB</given-names></name><name name-style="western"><surname>Downs</surname><given-names>RJ</given-names></name></person-group> (<year>1968</year>) <article-title><tp:taxon-name><tp:taxon-name-part taxon-name-part-type="family">Xyridaceae</tp:taxon-name-part></tp:taxon-name>.</article-title> In: <person-group><name name-style="western"><surname>Hoehne</surname><given-names>FC</given-names></name><name name-style="western"><surname>Teixeira</surname><given-names>AR</given-names></name></person-group> (<role>Eds</role>) <issue-title>Flora Brasílica.</issue-title> <source>São Paulo, fasc. 12, v. 9, n. 2</source>, <fpage>1</fpage>–<lpage>214</lpage>.</mixed-citation></ref></ref-list></tp:taxon-treatment>
