# Supplementary material for: Typification of binomials in Xyris section Nematopus (Xyridaceae) published by L.A. Nilsson
Source: PhytoKeys. 2017 Jun 5;(80):65–76. doi: 10.3897/phytokeys.80.12348 (PMC5543605; doi:10.3897/phytokeys.80.12348)
Supplement: XML Treatment for Xyris insignis [file phytokeys.80.12348-treatment6.xml]

<!DOCTYPE tp:taxon-treatment
  PUBLIC "-//TaxonX//DTD Taxonomic Treatment Publishing DTD v0 20100105//EN" "tax-treatment-NSO.dtd">
<tp:taxon-treatment xmlns:tp="http://www.plazi.org/taxpub"><tp:treatment-meta><kwd-group><label>Taxon classification</label><kwd><named-content xmlns:xlink="http://www.w3.org/1999/xlink" content-type="kingdom">Plantae</named-content></kwd><kwd><named-content xmlns:xlink="http://www.w3.org/1999/xlink" content-type="order">Poales</named-content></kwd><kwd><named-content xmlns:xlink="http://www.w3.org/1999/xlink" content-type="family">Xyridaceae</named-content></kwd></kwd-group><mixed-citation publication-type="journal"><person-group><name><surname>Wanderley</surname><given-names>Maria das Graças Lapa</given-names></name></person-group><article-title>Typification of binomials in <tp:taxon-name><tp:taxon-name-part taxon-name-part-type="genus" reg="Xyris">Xyris</tp:taxon-name-part></tp:taxon-name> <tp:taxon-name><tp:taxon-name-part taxon-name-part-type="infraspecific-rank">section</tp:taxon-name-part> <tp:taxon-name-part taxon-name-part-type="section" reg="Nematopus">Nematopus</tp:taxon-name-part></tp:taxon-name> (<tp:taxon-name><tp:taxon-name-part taxon-name-part-type="family">Xyridaceae</tp:taxon-name-part></tp:taxon-name>) published by L.A. Nilsson</article-title><source>PhytoKeys</source><day>5</day><month>6</month><year>2017</year><volume>2017</volume><issue>80</issue><fpage>65</fpage><lpage>76</lpage><pub-id pub-id-type="doi">10.3897/phytokeys.80.12348</pub-id></mixed-citation></tp:treatment-meta><tp:nomenclature><label>6.</label><tp:taxon-name>
            <tp:taxon-name-part taxon-name-part-type="genus" reg="Xyris">Xyris</tp:taxon-name-part>
            <tp:taxon-name-part taxon-name-part-type="species" reg="insignis">insignis</tp:taxon-name-part>
          </tp:taxon-name><tp:taxon-authority>L.A.Nilsson, Kongl. Svenska Vetenskap.-Akad. Handl. 24(14): 44. 1892.</tp:taxon-authority></tp:nomenclature><tp:treatment-sec sec-type="material" id="SECID0ECSAE"><title>Type.</title><p>“Brasilien”. Minas Gerais, “in campis alpestribus ad Serro Frio”, <italic>Martius s.n.</italic> (in herb. Monac.) (lectotype, <bold>designated here</bold>: M! [M0241098]; isolectotype: M! [M0241097]).</p><p>According to the protologue, the Martius’s type collection is from Serro, Minas Gerais state, Brazil, but with no information of the collector number and date. It is deposited at the Munich herbarium (M) where there are two sheets of the same collection (M0241097 and M0241098). According to <xref ref-type="bibr" rid="B16">Smith and Downs (1968)</xref>, the <italic>Martius</italic> collection was cited as a type, but without choosing one of the two <italic><tp:taxon-name><tp:taxon-name-part taxon-name-part-type="genus" reg="Maritus">Maritus</tp:taxon-name-part></tp:taxon-name></italic> sheets deposited in M. The lectotype is therefore designated here as the sheet M0241098. This choice was made because the material is more complete, corresponds to the original description of the species, and has annotations in pencil indicating that it is the holotype. Another indication of having been used by <xref ref-type="bibr" rid="B12">Nilsson (1892)</xref>to describe the species is the fact that there is an envelope with fragments of the dried floral spike. The duplicate sheet (M0241097) thus becomes an isolectotype.</p></tp:treatment-sec><ref-list><ref id="B16"><mixed-citation xmlns:xlink="http://www.w3.org/1999/xlink" xlink:type="simple">
          <person-group><name name-style="western"><surname>Smith</surname><given-names>LB</given-names></name><name name-style="western"><surname>Downs</surname><given-names>RJ</given-names></name></person-group> (<year>1968</year>) <article-title><tp:taxon-name><tp:taxon-name-part taxon-name-part-type="family">Xyridaceae</tp:taxon-name-part></tp:taxon-name>.</article-title> In: <person-group><name name-style="western"><surname>Hoehne</surname><given-names>FC</given-names></name><name name-style="western"><surname>Teixeira</surname><given-names>AR</given-names></name></person-group> (<role>Eds</role>) <issue-title>Flora Brasílica.</issue-title> <source>São Paulo, fasc. 12, v. 9, n. 2</source>, <fpage>1</fpage>–<lpage>214</lpage>.</mixed-citation></ref><ref id="B12"><mixed-citation xmlns:xlink="http://www.w3.org/1999/xlink" xlink:type="simple">
          <person-group><name name-style="western"><surname>Nilsson</surname><given-names>LA</given-names></name></person-group> (<year>1892</year>) <article-title>Studien über die Xyrideen. Kongl. Svenska Vetenskapsakad. Handl.</article-title> <volume>24</volume>(<issue>14</issue>): <fpage>1</fpage>–<lpage>75</lpage>.</mixed-citation></ref></ref-list></tp:taxon-treatment>
