# Supplementary material for: Typification of binomials in Xyris section Nematopus (Xyridaceae) published by L.A. Nilsson
Source: PhytoKeys. 2017 Jun 5;(80):65–76. doi: 10.3897/phytokeys.80.12348 (PMC5543605; doi:10.3897/phytokeys.80.12348)
Supplement: XML Treatment for Xyris nigricans [file phytokeys.80.12348-treatment9.xml]

<!DOCTYPE tp:taxon-treatment
  PUBLIC "-//TaxonX//DTD Taxonomic Treatment Publishing DTD v0 20100105//EN" "tax-treatment-NSO.dtd">
<tp:taxon-treatment xmlns:tp="http://www.plazi.org/taxpub"><tp:treatment-meta><kwd-group><label>Taxon classification</label><kwd><named-content xmlns:xlink="http://www.w3.org/1999/xlink" content-type="kingdom">Plantae</named-content></kwd><kwd><named-content xmlns:xlink="http://www.w3.org/1999/xlink" content-type="order">Poales</named-content></kwd><kwd><named-content xmlns:xlink="http://www.w3.org/1999/xlink" content-type="family">Xyridaceae</named-content></kwd></kwd-group><mixed-citation publication-type="journal"><person-group><name><surname>Wanderley</surname><given-names>Maria das Graças Lapa</given-names></name></person-group><article-title>Typification of binomials in <tp:taxon-name><tp:taxon-name-part taxon-name-part-type="genus" reg="Xyris">Xyris</tp:taxon-name-part></tp:taxon-name> <tp:taxon-name><tp:taxon-name-part taxon-name-part-type="infraspecific-rank">section</tp:taxon-name-part> <tp:taxon-name-part taxon-name-part-type="section" reg="Nematopus">Nematopus</tp:taxon-name-part></tp:taxon-name> (<tp:taxon-name><tp:taxon-name-part taxon-name-part-type="family">Xyridaceae</tp:taxon-name-part></tp:taxon-name>) published by L.A. Nilsson</article-title><source>PhytoKeys</source><day>5</day><month>6</month><year>2017</year><volume>2017</volume><issue>80</issue><fpage>65</fpage><lpage>76</lpage><pub-id pub-id-type="doi">10.3897/phytokeys.80.12348</pub-id></mixed-citation></tp:treatment-meta><tp:nomenclature><label>9.</label><tp:taxon-name>
            <tp:taxon-name-part taxon-name-part-type="genus" reg="Xyris">Xyris</tp:taxon-name-part>
            <tp:taxon-name-part taxon-name-part-type="species" reg="nigricans">nigricans</tp:taxon-name-part>
          </tp:taxon-name><tp:taxon-authority>L.A.Nilsson, Kongl. Svenska Vetenskap.-Akad. Handl. 24(14): 60. 1892.</tp:taxon-authority></tp:nomenclature><tp:treatment-sec sec-type="material" id="SECID0EMXAE"><title>Type.</title><p>“Brasilien”. Rio de Janeiro, <italic>Glaziou 15513</italic> (lectotype, designated by Smith &amp; Downs, 1968: P! [P00752388]); isolectotypes: P! [P00752436]), K! [K000587098]), BR [BR000000694390, scan!]. Other: <italic>Sellow s.n.</italic> (syntype: B! [B 10 0242237]).</p><p>We examined two syntype collections of <italic><tp:taxon-name><tp:taxon-name-part taxon-name-part-type="genus" reg="Xyris">X.</tp:taxon-name-part> <tp:taxon-name-part taxon-name-part-type="species" reg="nigricans">nigricans</tp:taxon-name-part></tp:taxon-name></italic>. Both are of good quality: 1) <italic>Glaziou 15513</italic>, has two sheets at P (P00752388; P00752436), one at K (K000587098) and one at BR (BR000000694390); 2) <italic>Sellow s.n.</italic> has a single sheet at <abbrev xmlns:xlink="http://www.w3.org/1999/xlink" xlink:title="herbaria of Berlin" id="ABBRID0EHYAE" xlink:type="simple">B</abbrev> (B 10 0242237). The lectotype is confirmed as sheet P00752388 of the <italic>Glaziou 15513</italic> collection, previously indicated by <xref ref-type="bibr" rid="B16">Smith and Downs (1968)</xref> as the “type”. The label data of the lectotype states that it was collected in the state of Minas Gerais, at Alto de Itacolomy (“Haut Itacolomy”). The other three sheets at P (P 00752436), BR (BR000000694390) and K (K000587098) are thus isolectotypes. Although the species is endemic to Minas Gerais, equivocal information is given on the labels of the isolectotypes at K and BR, referring to the surroundings from Rio de Janeiro and Ouro Preto. However, there is no doubt that all of them are duplicates and part of the same collection <italic>Glaziou 15513</italic>, and each sheet was probably labelled by Glaziou. The exsiccate <italic>Sellow s.n.</italic>, deposited at <abbrev xmlns:xlink="http://www.w3.org/1999/xlink" xlink:title="herbaria of Berlin" id="ABBRID0EVYAE" xlink:type="simple">B</abbrev> (B 10 0242237), is a syntype of <italic><tp:taxon-name><tp:taxon-name-part taxon-name-part-type="genus" reg="Xyris">Xyris</tp:taxon-name-part> <tp:taxon-name-part taxon-name-part-type="species" reg="nigricans">nigricans</tp:taxon-name-part></tp:taxon-name></italic> and is compatible with the protologue.</p></tp:treatment-sec><ref-list><ref id="B16"><mixed-citation xmlns:xlink="http://www.w3.org/1999/xlink" xlink:type="simple">
          <person-group><name name-style="western"><surname>Smith</surname><given-names>LB</given-names></name><name name-style="western"><surname>Downs</surname><given-names>RJ</given-names></name></person-group> (<year>1968</year>) <article-title><tp:taxon-name><tp:taxon-name-part taxon-name-part-type="family">Xyridaceae</tp:taxon-name-part></tp:taxon-name>.</article-title> In: <person-group><name name-style="western"><surname>Hoehne</surname><given-names>FC</given-names></name><name name-style="western"><surname>Teixeira</surname><given-names>AR</given-names></name></person-group> (<role>Eds</role>) <issue-title>Flora Brasílica.</issue-title> <source>São Paulo, fasc. 12, v. 9, n. 2</source>, <fpage>1</fpage>–<lpage>214</lpage>.</mixed-citation></ref></ref-list></tp:taxon-treatment>
