# Supplementary material for: Typification of binomials in Xyris section Nematopus (Xyridaceae) published by L.A. Nilsson
Source: PhytoKeys. 2017 Jun 5;(80):65–76. doi: 10.3897/phytokeys.80.12348 (PMC5543605; doi:10.3897/phytokeys.80.12348)
Supplement: XML Treatment for Xyris regnellii [file phytokeys.80.12348-treatment11.xml]

<!DOCTYPE tp:taxon-treatment
  PUBLIC "-//TaxonX//DTD Taxonomic Treatment Publishing DTD v0 20100105//EN" "tax-treatment-NSO.dtd">
<tp:taxon-treatment xmlns:tp="http://www.plazi.org/taxpub"><tp:treatment-meta><kwd-group><label>Taxon classification</label><kwd><named-content xmlns:xlink="http://www.w3.org/1999/xlink" content-type="kingdom">Plantae</named-content></kwd><kwd><named-content xmlns:xlink="http://www.w3.org/1999/xlink" content-type="order">Poales</named-content></kwd><kwd><named-content xmlns:xlink="http://www.w3.org/1999/xlink" content-type="family">Xyridaceae</named-content></kwd></kwd-group><mixed-citation publication-type="journal"><person-group><name><surname>Wanderley</surname><given-names>Maria das Graças Lapa</given-names></name></person-group><article-title>Typification of binomials in <tp:taxon-name><tp:taxon-name-part taxon-name-part-type="genus" reg="Xyris">Xyris</tp:taxon-name-part></tp:taxon-name> <tp:taxon-name><tp:taxon-name-part taxon-name-part-type="infraspecific-rank">section</tp:taxon-name-part> <tp:taxon-name-part taxon-name-part-type="section" reg="Nematopus">Nematopus</tp:taxon-name-part></tp:taxon-name> (<tp:taxon-name><tp:taxon-name-part taxon-name-part-type="family">Xyridaceae</tp:taxon-name-part></tp:taxon-name>) published by L.A. Nilsson</article-title><source>PhytoKeys</source><day>5</day><month>6</month><year>2017</year><volume>2017</volume><issue>80</issue><fpage>65</fpage><lpage>76</lpage><pub-id pub-id-type="doi">10.3897/phytokeys.80.12348</pub-id></mixed-citation></tp:treatment-meta><tp:nomenclature><label>11.</label><tp:taxon-name>
            <tp:taxon-name-part taxon-name-part-type="genus" reg="Xyris">Xyris</tp:taxon-name-part>
            <tp:taxon-name-part taxon-name-part-type="species" reg="regnellii">regnellii</tp:taxon-name-part>
          </tp:taxon-name><tp:taxon-authority>L.A.Nilsson, Kongl. Svenska Vetenskap.-Akad. Handl. 24(14): 43. 1892.</tp:taxon-authority></tp:nomenclature><tp:treatment-sec sec-type="material" id="SECID0ES3AE"><title>Type.</title><p>“Brasilien”, Minas Gerais, Caldas, <italic><tp:taxon-name><tp:taxon-name-part taxon-name-part-type="genus" reg="Regnell">Regnell</tp:taxon-name-part></tp:taxon-name> III 2050</italic> (lectotype, designated by Smith &amp; Downs, 1968: S! [S-R-6609]; isolectotype: <abbrev xmlns:xlink="http://www.w3.org/1999/xlink" xlink:title="herbaria of Uppsala" id="ABBRID0EA4AE" xlink:type="simple">UPS</abbrev>!, <italic>pro parte</italic> P! [P01676114]). Other: “Brasilien”, Minas Gerais, Caldas, <italic><tp:taxon-name><tp:taxon-name-part taxon-name-part-type="genus" reg="Regnell">Regnell</tp:taxon-name-part></tp:taxon-name> III 2050</italic> “loco paludoso in consortione graminearum excelsiorum” (syntype: <abbrev xmlns:xlink="http://www.w3.org/1999/xlink" xlink:title="herbaria of Uppsala" id="ABBRID0EO4AE" xlink:type="simple">UPS</abbrev>!).</p><!--PageBreak--><p>In the protologue of the species, <xref ref-type="bibr" rid="B12">Nilsson (1892)</xref> cited two different collections from the same location (Brazil, Minas Gerais, Caldas) under the same number <italic><tp:taxon-name><tp:taxon-name-part taxon-name-part-type="genus" reg="Regnell">Regnell</tp:taxon-name-part></tp:taxon-name> III 2050</italic>. The two collections can be recognized by the annotations referred to in the protologue: 1) “In palude inter gramineas alta”, and 2) “loco paludoso in consortione graminearum excelsiorum”. The sheets examined in the present study at P, S and <abbrev xmlns:xlink="http://www.w3.org/1999/xlink" xlink:title="herbaria of Uppsala" id="ABBRID0EB5AE" xlink:type="simple">UPS</abbrev> have different dates on their labels for this same collection - no dates are mentioned in the protologue. This variation of dates and other label information on the duplicate sheets of the type collection led to a more detailed analysis of the typification of this name, involving visits to both Swedish herbaria (<abbrev xmlns:xlink="http://www.w3.org/1999/xlink" xlink:title="herbaria of Uppsala" id="ABBRID0EF5AE" xlink:type="simple">UPS</abbrev> and S) and P, where the duplicates of the <italic><tp:taxon-name><tp:taxon-name-part taxon-name-part-type="genus" reg="Regnell">Regnell</tp:taxon-name-part></tp:taxon-name> III 2050</italic> are deposited. <xref ref-type="bibr" rid="B16">Smith and Downs (1968)</xref> previously indicated as lectotype the sheet deposited in S (S-R-6609), and since this is representative of the species and protologue, it is confirmed here as the lectotype. It can also be recognized by the citation in the protologue (“Brasilien”, Minas Gerais, Caldas, <italic><tp:taxon-name><tp:taxon-name-part taxon-name-part-type="genus" reg="Regnell">Regnell</tp:taxon-name-part></tp:taxon-name> III 2050</italic>); its label includes the date 10-01-1880. The isolectotype is deposited in <abbrev xmlns:xlink="http://www.w3.org/1999/xlink" xlink:title="herbaria of Uppsala" id="ABBRID0E45AE" xlink:type="simple">UPS</abbrev> (<italic><tp:taxon-name><tp:taxon-name-part taxon-name-part-type="genus" reg="Regnell">Regnell</tp:taxon-name-part></tp:taxon-name> III 2050</italic>) and has the same date as the lectotype (10-I-1880), includes a short description of the species (in pencil with similar handwriting to that of Nilsson), and the ecological description “in palude inter gramineas alta”, as cited in the protologue. Although the latter information does not appear on the lectotype sheet at S, there is no doubt that they are duplicates and that they complement each other in relation to the protologue. The syntype at <abbrev xmlns:xlink="http://www.w3.org/1999/xlink" xlink:title="herbaria of Uppsala" id="ABBRID0EJ6AE" xlink:type="simple">UPS</abbrev> corresponds to the second material mentioned in the <italic><tp:taxon-name><tp:taxon-name-part taxon-name-part-type="genus" reg="Regnell">Regnell</tp:taxon-name-part></tp:taxon-name> III 2050</italic> protologue (“loco paludoso in consortione graminearum excelsiorum”), and this sheet includes two dates: 20-I-1880 and 17-2-1880. It also has a brief description of the species and fragments of material in envelopes, indicating that they were examined by Nilsson when he prepared his original description. This material is thus very informative and complementary for interpreting this species name.</p><p>The P01676114 collection at Paris (P) is part of the type collection of <italic><tp:taxon-name><tp:taxon-name-part taxon-name-part-type="genus" reg="Xyris">Xyris</tp:taxon-name-part> <tp:taxon-name-part taxon-name-part-type="species" reg="regnellii">regnellii</tp:taxon-name-part></tp:taxon-name></italic> (<italic><tp:taxon-name><tp:taxon-name-part taxon-name-part-type="genus" reg="Regnell">Regnell</tp:taxon-name-part></tp:taxon-name> III 2050</italic>), and can be considered as a syntype, but only in part (<italic>pro parte</italic>), as it consists of a mixture of specimens of <italic><tp:taxon-name><tp:taxon-name-part taxon-name-part-type="genus" reg="Xyris">Xyris</tp:taxon-name-part> <tp:taxon-name-part taxon-name-part-type="species" reg="regnellii">regnellii</tp:taxon-name-part></tp:taxon-name></italic> and <italic><tp:taxon-name><tp:taxon-name-part taxon-name-part-type="genus" reg="Xyris">X.</tp:taxon-name-part> <tp:taxon-name-part taxon-name-part-type="species" reg="filifolia">filifolia</tp:taxon-name-part></tp:taxon-name></italic>. This sheet does not have a date of collection or any of the other information mentioned above, showing only the collector’s name and number. It is, however, the only reference to <italic><tp:taxon-name><tp:taxon-name-part taxon-name-part-type="genus" reg="Xyris">X.</tp:taxon-name-part> <tp:taxon-name-part taxon-name-part-type="species" reg="regnellii">regnellii</tp:taxon-name-part></tp:taxon-name></italic> currently available on the JSTOR Global Plants (<xref ref-type="bibr" rid="B2">Ithaka 2015</xref>) website for type materials. Another specimen at P (P01727365), is possibly part of the type collection of <italic><tp:taxon-name><tp:taxon-name-part taxon-name-part-type="genus" reg="Xyris">Xyris</tp:taxon-name-part> <tp:taxon-name-part taxon-name-part-type="species" reg="regnellii">regnellii</tp:taxon-name-part></tp:taxon-name></italic>, but as the number of the <italic><tp:taxon-name><tp:taxon-name-part taxon-name-part-type="genus" reg="Regnell">Regnell</tp:taxon-name-part></tp:taxon-name></italic> collection has not been recorded, it has not been included here in the above citation of duplicates of the type collection. Yet another P specimen, P01676128, which is of <italic><tp:taxon-name><tp:taxon-name-part taxon-name-part-type="genus" reg="Xyris">X.</tp:taxon-name-part> <tp:taxon-name-part taxon-name-part-type="species" reg="regnellii">regnellii</tp:taxon-name-part></tp:taxon-name></italic>, was not considered for typification of the name, because it is labelled as <italic><tp:taxon-name><tp:taxon-name-part taxon-name-part-type="genus" reg="Xyris">X.</tp:taxon-name-part> <tp:taxon-name-part taxon-name-part-type="species" reg="filifolia">filifolia</tp:taxon-name-part></tp:taxon-name></italic> and is a different collection (<italic><tp:taxon-name><tp:taxon-name-part taxon-name-part-type="genus" reg="Regnell">Regnell</tp:taxon-name-part></tp:taxon-name> III 2051</italic>). The interpretation of <italic><tp:taxon-name><tp:taxon-name-part taxon-name-part-type="genus" reg="Xyris">Xyris</tp:taxon-name-part> <tp:taxon-name-part taxon-name-part-type="species" reg="regnellii">regnellii</tp:taxon-name-part></tp:taxon-name></italic> and <italic><tp:taxon-name><tp:taxon-name-part taxon-name-part-type="genus" reg="Xyris">X.</tp:taxon-name-part> <tp:taxon-name-part taxon-name-part-type="species" reg="filifolia">filifolia</tp:taxon-name-part></tp:taxon-name></italic> type material, described by <xref ref-type="bibr" rid="B12">Nilsson (1892)</xref> in the same work, was made more difficult as they were collected by <tp:taxon-name><tp:taxon-name-part taxon-name-part-type="genus" reg="Regnell">Regnell</tp:taxon-name-part></tp:taxon-name> in the same location (Minas Gerais, Caldas), and received consecutive numbers: <italic><tp:taxon-name><tp:taxon-name-part taxon-name-part-type="genus" reg="Regnell">Regnell</tp:taxon-name-part></tp:taxon-name> III 2050</italic> for <italic><tp:taxon-name><tp:taxon-name-part taxon-name-part-type="genus" reg="Xyris">Xyris</tp:taxon-name-part> <tp:taxon-name-part taxon-name-part-type="species" reg="regnellii">regnellii</tp:taxon-name-part></tp:taxon-name></italic>, and <italic><tp:taxon-name><tp:taxon-name-part taxon-name-part-type="genus" reg="Regnell">Regnell</tp:taxon-name-part></tp:taxon-name> III 2051</italic> for <italic><tp:taxon-name><tp:taxon-name-part taxon-name-part-type="genus" reg="Xyris">X.</tp:taxon-name-part> <tp:taxon-name-part taxon-name-part-type="species" reg="filifolia">filifolia</tp:taxon-name-part></tp:taxon-name></italic>. The mixture of material of these two species in the duplicates at P and the exchange of labels between them must have occurred during the original distribution of duplicates.</p><!--PageBreak--></tp:treatment-sec><ref-list><ref id="B12"><mixed-citation xmlns:xlink="http://www.w3.org/1999/xlink" xlink:type="simple">
          <person-group><name name-style="western"><surname>Nilsson</surname><given-names>LA</given-names></name></person-group> (<year>1892</year>) <article-title>Studien über die Xyrideen. Kongl. Svenska Vetenskapsakad. Handl.</article-title> <volume>24</volume>(<issue>14</issue>): <fpage>1</fpage>–<lpage>75</lpage>.</mixed-citation></ref><ref id="B16"><mixed-citation xmlns:xlink="http://www.w3.org/1999/xlink" xlink:type="simple">
          <person-group><name name-style="western"><surname>Smith</surname><given-names>LB</given-names></name><name name-style="western"><surname>Downs</surname><given-names>RJ</given-names></name></person-group> (<year>1968</year>) <article-title><tp:taxon-name><tp:taxon-name-part taxon-name-part-type="family">Xyridaceae</tp:taxon-name-part></tp:taxon-name>.</article-title> In: <person-group><name name-style="western"><surname>Hoehne</surname><given-names>FC</given-names></name><name name-style="western"><surname>Teixeira</surname><given-names>AR</given-names></name></person-group> (<role>Eds</role>) <issue-title>Flora Brasílica.</issue-title> <source>São Paulo, fasc. 12, v. 9, n. 2</source>, <fpage>1</fpage>–<lpage>214</lpage>.</mixed-citation></ref><ref id="B2"><mixed-citation xmlns:xlink="http://www.w3.org/1999/xlink" xlink:type="simple">
          <institution xlink:type="simple">Ithaka</institution> (<year>2015</year>) <source>JSTOR Global Plants</source>. <ext-link xlink:type="simple" ext-link-type="uri" xlink:href="http://plants.jstor.org/">http://plants.jstor.org/</ext-link> [accessed: 21.II.2015]</mixed-citation></ref></ref-list></tp:taxon-treatment>
