# Supplementary material for: Typification of binomials in Xyris section Nematopus (Xyridaceae) published by L.A. Nilsson
Source: PhytoKeys. 2017 Jun 5;(80):65–76. doi: 10.3897/phytokeys.80.12348 (PMC5543605; doi:10.3897/phytokeys.80.12348)
Supplement: XML Treatment for Xyris seubertii [file phytokeys.80.12348-treatment12.xml]

<!DOCTYPE tp:taxon-treatment
  PUBLIC "-//TaxonX//DTD Taxonomic Treatment Publishing DTD v0 20100105//EN" "tax-treatment-NSO.dtd">
<tp:taxon-treatment xmlns:tp="http://www.plazi.org/taxpub"><tp:treatment-meta><kwd-group><label>Taxon classification</label><kwd><named-content xmlns:xlink="http://www.w3.org/1999/xlink" content-type="kingdom">Plantae</named-content></kwd><kwd><named-content xmlns:xlink="http://www.w3.org/1999/xlink" content-type="order">Poales</named-content></kwd><kwd><named-content xmlns:xlink="http://www.w3.org/1999/xlink" content-type="family">Xyridaceae</named-content></kwd></kwd-group><mixed-citation publication-type="journal"><person-group><name><surname>Wanderley</surname><given-names>Maria das Graças Lapa</given-names></name></person-group><article-title>Typification of binomials in <tp:taxon-name><tp:taxon-name-part taxon-name-part-type="genus" reg="Xyris">Xyris</tp:taxon-name-part></tp:taxon-name> <tp:taxon-name><tp:taxon-name-part taxon-name-part-type="infraspecific-rank">section</tp:taxon-name-part> <tp:taxon-name-part taxon-name-part-type="section" reg="Nematopus">Nematopus</tp:taxon-name-part></tp:taxon-name> (<tp:taxon-name><tp:taxon-name-part taxon-name-part-type="family">Xyridaceae</tp:taxon-name-part></tp:taxon-name>) published by L.A. Nilsson</article-title><source>PhytoKeys</source><day>5</day><month>6</month><year>2017</year><volume>2017</volume><issue>80</issue><fpage>65</fpage><lpage>76</lpage><pub-id pub-id-type="doi">10.3897/phytokeys.80.12348</pub-id></mixed-citation></tp:treatment-meta><tp:nomenclature><label>12.</label><tp:taxon-name>
            <tp:taxon-name-part taxon-name-part-type="genus" reg="Xyris">Xyris</tp:taxon-name-part>
            <tp:taxon-name-part taxon-name-part-type="species" reg="seubertii">seubertii</tp:taxon-name-part>
          </tp:taxon-name><tp:taxon-authority>L.A.Nilsson, Kongl. Svenska Vetenskap.-Akad. Handl. 24(14): 51. 1892.</tp:taxon-authority></tp:nomenclature><tp:treatment-sec sec-type="material" id="SECID0ENGAG"><title>Type.</title><p>Guyana: “British Guiana”, <italic>Rich. Schomburgk 897</italic> (in herb. Berol.) (holotype: B! [B10 0242218]; isotype: K! [K000308887]).</p><p>In his species description, <xref ref-type="bibr" rid="B12">Nilsson (1892)</xref> cited the collection <italic>Schomburgk 897</italic>, originating from British Guiana, undated, and deposited in the <abbrev xmlns:xlink="http://www.w3.org/1999/xlink" xlink:title="herbaria of Berlin" id="ABBRID0E4GAG" xlink:type="simple">B</abbrev> herbarium. The unicate of this collection in <abbrev xmlns:xlink="http://www.w3.org/1999/xlink" xlink:title="herbaria of Berlin" id="ABBRID0EBHAG" xlink:type="simple">B</abbrev> (B10 0242218) was examined, and is compatible with the protologue. <xref ref-type="bibr" rid="B16">Smith and Downs (1968)</xref> cited this sheet (B10 0242218) as “type”, thus identifying it as the holotype, which has two plants with the typical characteristics of <italic><tp:taxon-name><tp:taxon-name-part taxon-name-part-type="genus" reg="Xyris">Xyris</tp:taxon-name-part> <tp:taxon-name-part taxon-name-part-type="species" reg="seubertii">seubertii</tp:taxon-name-part></tp:taxon-name></italic>, and the label indicates the location and the date (October 1842), as quoted in the protologue. Illustrations attached to the holotype sheet show characteristic features of the species, with a drawing of the central placenta and sepals with a thickly pilose carina and acute apex. However, in addition to these illustrations, there is an annotation signed by Seubert that indicates the species as <italic><tp:taxon-name><tp:taxon-name-part taxon-name-part-type="genus" reg="Xyris">Xyris</tp:taxon-name-part> <tp:taxon-name-part taxon-name-part-type="species" reg="fontanesiana">fontanesiana</tp:taxon-name-part></tp:taxon-name></italic> Kunth, now considered as a synonym of <italic><tp:taxon-name><tp:taxon-name-part taxon-name-part-type="genus" reg="Xyris">Xyris</tp:taxon-name-part> <tp:taxon-name-part taxon-name-part-type="species" reg="anceps">anceps</tp:taxon-name-part></tp:taxon-name></italic> Lam. (<tp:taxon-name><tp:taxon-name-part taxon-name-part-type="genus" reg="Xyris">Xyris</tp:taxon-name-part> <tp:taxon-name-part taxon-name-part-type="infraspecific-rank">section</tp:taxon-name-part> <tp:taxon-name-part taxon-name-part-type="section" reg="Xyris">Xyris</tp:taxon-name-part></tp:taxon-name>), which has a marginal placenta and is very different from <italic><tp:taxon-name><tp:taxon-name-part taxon-name-part-type="genus" reg="Xyris">X.</tp:taxon-name-part> <tp:taxon-name-part taxon-name-part-type="species" reg="seubertii">seubertii</tp:taxon-name-part></tp:taxon-name></italic> (<tp:taxon-name><tp:taxon-name-part taxon-name-part-type="genus" reg="Xyris">Xyris</tp:taxon-name-part> <tp:taxon-name-part taxon-name-part-type="infraspecific-rank">section</tp:taxon-name-part> <tp:taxon-name-part taxon-name-part-type="section" reg="Nematopus">Nematopus</tp:taxon-name-part></tp:taxon-name>). An isotype is deposited at K (K000308887), with an annotation giving its origin from Guiana, and with indications of having previously been separated from another specimen. Another sheet at K (K000308888), also of <italic><tp:taxon-name><tp:taxon-name-part taxon-name-part-type="genus" reg="Xyris">Xyris</tp:taxon-name-part> <tp:taxon-name-part taxon-name-part-type="species" reg="seubertii">seubertii</tp:taxon-name-part></tp:taxon-name></italic>, has the locality information “Roraima Expedition, British Guiana, Monte Roraima”. The collector is not mentioned, but the number 257 given on the label makes clear that it does not belong to the type collection.</p></tp:treatment-sec><ref-list><ref id="B12"><mixed-citation xmlns:xlink="http://www.w3.org/1999/xlink" xlink:type="simple">
          <person-group><name name-style="western"><surname>Nilsson</surname><given-names>LA</given-names></name></person-group> (<year>1892</year>) <article-title>Studien über die Xyrideen. Kongl. Svenska Vetenskapsakad. Handl.</article-title> <volume>24</volume>(<issue>14</issue>): <fpage>1</fpage>–<lpage>75</lpage>.</mixed-citation></ref><ref id="B16"><mixed-citation xmlns:xlink="http://www.w3.org/1999/xlink" xlink:type="simple">
          <person-group><name name-style="western"><surname>Smith</surname><given-names>LB</given-names></name><name name-style="western"><surname>Downs</surname><given-names>RJ</given-names></name></person-group> (<year>1968</year>) <article-title><tp:taxon-name><tp:taxon-name-part taxon-name-part-type="family">Xyridaceae</tp:taxon-name-part></tp:taxon-name>.</article-title> In: <person-group><name name-style="western"><surname>Hoehne</surname><given-names>FC</given-names></name><name name-style="western"><surname>Teixeira</surname><given-names>AR</given-names></name></person-group> (<role>Eds</role>) <issue-title>Flora Brasílica.</issue-title> <source>São Paulo, fasc. 12, v. 9, n. 2</source>, <fpage>1</fpage>–<lpage>214</lpage>.</mixed-citation></ref></ref-list></tp:taxon-treatment>
