# Supplementary material for: Typification of binomials in Xyris section Nematopus (Xyridaceae) published by L.A. Nilsson
Source: PhytoKeys. 2017 Jun 5;(80):65–76. doi: 10.3897/phytokeys.80.12348 (PMC5543605; doi:10.3897/phytokeys.80.12348)
Supplement: XML Treatment for Xyris stenophylla [file phytokeys.80.12348-treatment14.xml]

<!DOCTYPE tp:taxon-treatment
  PUBLIC "-//TaxonX//DTD Taxonomic Treatment Publishing DTD v0 20100105//EN" "tax-treatment-NSO.dtd">
<tp:taxon-treatment xmlns:tp="http://www.plazi.org/taxpub"><tp:treatment-meta><kwd-group><label>Taxon classification</label><kwd><named-content xmlns:xlink="http://www.w3.org/1999/xlink" content-type="kingdom">Plantae</named-content></kwd><kwd><named-content xmlns:xlink="http://www.w3.org/1999/xlink" content-type="order">Poales</named-content></kwd><kwd><named-content xmlns:xlink="http://www.w3.org/1999/xlink" content-type="family">Xyridaceae</named-content></kwd></kwd-group><mixed-citation publication-type="journal"><person-group><name><surname>Wanderley</surname><given-names>Maria das Graças Lapa</given-names></name></person-group><article-title>Typification of binomials in <tp:taxon-name><tp:taxon-name-part taxon-name-part-type="genus" reg="Xyris">Xyris</tp:taxon-name-part></tp:taxon-name> <tp:taxon-name><tp:taxon-name-part taxon-name-part-type="infraspecific-rank">section</tp:taxon-name-part> <tp:taxon-name-part taxon-name-part-type="section" reg="Nematopus">Nematopus</tp:taxon-name-part></tp:taxon-name> (<tp:taxon-name><tp:taxon-name-part taxon-name-part-type="family">Xyridaceae</tp:taxon-name-part></tp:taxon-name>) published by L.A. Nilsson</article-title><source>PhytoKeys</source><day>5</day><month>6</month><year>2017</year><volume>2017</volume><issue>80</issue><fpage>65</fpage><lpage>76</lpage><pub-id pub-id-type="doi">10.3897/phytokeys.80.12348</pub-id></mixed-citation></tp:treatment-meta><tp:nomenclature><label>14.</label><tp:taxon-name>
            <tp:taxon-name-part taxon-name-part-type="genus" reg="Xyris">Xyris</tp:taxon-name-part>
            <tp:taxon-name-part taxon-name-part-type="species" reg="stenophylla">stenophylla</tp:taxon-name-part>
          </tp:taxon-name><tp:taxon-authority>L.A.Nilsson, Kongl. Svenska Vetenskap.-Akad. Handl. 24(14): 46. 1892.</tp:taxon-authority></tp:nomenclature><tp:treatment-sec sec-type="material" id="SECID0EUNAG"><title>Type.</title><p>Brasil. <italic>Glaziou 7999</italic> (in herb. Berol.) (holotype: B! [B100242212]; isotypes: S! [S-R-6620], K! [K00494720]; P! [P00753728, P00753729]).</p><p>The holotype (B100242212) is the single sheet of <italic>Glaziou 7999</italic> at the <abbrev xmlns:xlink="http://www.w3.org/1999/xlink" xlink:title="herbaria of Berlin" id="ABBRID0EAOAG" xlink:type="simple">B</abbrev> herbarium. It is from Brazil, undated, lacks a more precise location, and was indicated in the <!--PageBreak-->protologue as deposited at the <abbrev xmlns:xlink="http://www.w3.org/1999/xlink" xlink:title="herbaria of Berlin" id="ABBRID0EGOAG" xlink:type="simple">B</abbrev> herbarium. The holotype consists of several plants and dried material that was used by <xref ref-type="bibr" rid="B12">Nilsson (1892)</xref> to describe the species. <xref ref-type="bibr" rid="B16">Smith and Downs (1968)</xref> cited the collection <italic>Glaziou 7999</italic> at the Stockholm herbarium (S R-6620) as “type”, but because <xref ref-type="bibr" rid="B12">Nilsson (1892)</xref> cited the <abbrev xmlns:xlink="http://www.w3.org/1999/xlink" xlink:title="herbaria of Berlin" id="ABBRID0EYOAG" xlink:type="simple">B</abbrev> collection, the only sheet of this collection there, the S sheet must be considered as an isotype. Other isotypes were examined for the present study at K (K00494720) and P (P00753728, P00753729), all of <italic>Glaziou 7999</italic>, despite having annotations which give differing locations. The exsiccate K00494720 indicates that it is from Rio de Janeiro and P00753728 has a different indication to São Paulo, Campos Bocaina. However, the sheet P00753729 and the holotype (B100242212) were labeled only to Brazil, without mention of locality.</p><p>These disagreements in location attribution are thought to have occurred when Glaziou’s duplicates were distributed to the different herbaria.</p></tp:treatment-sec><ref-list><ref id="B12"><mixed-citation xmlns:xlink="http://www.w3.org/1999/xlink" xlink:type="simple">
          <person-group><name name-style="western"><surname>Nilsson</surname><given-names>LA</given-names></name></person-group> (<year>1892</year>) <article-title>Studien über die Xyrideen. Kongl. Svenska Vetenskapsakad. Handl.</article-title> <volume>24</volume>(<issue>14</issue>): <fpage>1</fpage>–<lpage>75</lpage>.</mixed-citation></ref><ref id="B16"><mixed-citation xmlns:xlink="http://www.w3.org/1999/xlink" xlink:type="simple">
          <person-group><name name-style="western"><surname>Smith</surname><given-names>LB</given-names></name><name name-style="western"><surname>Downs</surname><given-names>RJ</given-names></name></person-group> (<year>1968</year>) <article-title><tp:taxon-name><tp:taxon-name-part taxon-name-part-type="family">Xyridaceae</tp:taxon-name-part></tp:taxon-name>.</article-title> In: <person-group><name name-style="western"><surname>Hoehne</surname><given-names>FC</given-names></name><name name-style="western"><surname>Teixeira</surname><given-names>AR</given-names></name></person-group> (<role>Eds</role>) <issue-title>Flora Brasílica.</issue-title> <source>São Paulo, fasc. 12, v. 9, n. 2</source>, <fpage>1</fpage>–<lpage>214</lpage>.</mixed-citation></ref></ref-list></tp:taxon-treatment>
